# Supplementary material for: Soluble Immune Checkpoints, Gut Metabolites and Performance Status as Parameters of Response to Nivolumab Treatment in NSCLC Patients
Source: J Pers Med. 2020 Nov 4;10(4):208. doi: 10.3390/jpm10040208 (PMC7712566; doi:10.3390/jpm10040208)
Supplement: Supplementary file 1 [file jpm-10-00208-s001.zip]

Archive with 11 entries (8 files):
- supplementary figure/
- supplementary figure/Supl Table 3.xlsx
- __MACOSX/
- __MACOSX/supplementary figure/
- __MACOSX/supplementary figure/._Supl Table 3.xlsx
- supplementary figure/Suppl Table 4 .pdf
- __MACOSX/supplementary figure/._Suppl Table 4 .pdf
- supplementary figure/Table S1.pdf
- __MACOSX/supplementary figure/._Table S1.pdf
- supplementary figure/Table S2.pdf
- __MACOSX/supplementary figure/._Table S2.pdf
