# Supplementary material for: Soluble Immune Checkpoints, Gut Metabolites and Performance Status as Parameters of Response to Nivolumab Treatment in NSCLC Patients
Source: J Pers Med. 2020 Nov 4;10(4):208. doi: 10.3390/jpm10040208 (PMC7712566; doi:10.3390/jpm10040208)
Supplement: Supplementary file 1 [file jpm-10-00208-s001.zip › supplementary figure/Supl Table 3.xlsx]

## Sheet: Foglio1
Table S3: Volatile and Non-volatile metabolites evaluated in R and NR NSCLC patients
Volatile metabolites			Non-volatile metabolites
COMPOUNDS (mg/kg)	Average Value NR	Average value R	COMPOUNDS (µmol/g)	Average Value NR	Average value R
1-Butanamine, N-methyl-	1.25909	0	U1	0.0894842	0.0765033
1-Butanol	14.5252	24.2668	2-Hydroxy-3-methylbutyric acid	0.0975124	0.102417
1-Hexanol	18.8908	8.97278	U2	0.541312	0.715967
1H-Indole, 4-methyl-	223.942	35.0305	Valerate	0.817123	1.63874
1-Pentanol	27.3496	27.6327	Isovalerate	0.579065	0.833199
1-Propanamine, N,2-dimethyl-	0	0.815207	Leucine	2.46752	3.15185
2,3-Butanedione	0	22.0491	Valine	2.2991	2.76712
2,3-Pentanedione	49.8675	0	Isoleucine	1.15671	1.69629
2,6-Dimethyl 4 heptanone	26.1196	59.2133	U3	0.121038	0.0872583
2-Butanol, 3-methyl-	1.57587	0	2-Oxoisovalerate	0.117098	0.101912
2-Butanone	7.30365	16.927	Ethanol	0.513406	0.328823
2-Butenal, 2-methyl-	4.25149	0.380813	Lactate+Threonine	0.547053	0.958962
2-Ethyl-1-hexanol	19.8664	0	Acetoin	0.432294	0.190321
2-Heptanone	3.4134	7.75043	2-Aminoisobutyrate	0.990466	0.766168
2-Hexanol	72.1051	9.13266	Alanine	3.12195	5.07461
2-Hexanone	9.43988	3.88575	Butyrate	2.78092	7.06036
2-Hexanone, 5-methyl-	0	0.690901	Lysine	4.18729	6.66076
2-Methyl-3-pentanol	20.6901	0	Acetate	15.1942	29.4327
2-Nonanone	7.55921	4.42269	N-acetyl	1.0998	0.74509
2-Octanol	0	0.701372	Propionate	2.58172	9.206
2-Octanone	77.7267	24.269	Glutamate	3.87029	5.41176
2-Pentanone	55.8427	2.45179	Succinate	0.528843	0.607007
2-Propanamine	12.672	1.14131	U4	0.397095	0.621898
3-Carene	0.504582	12.293	Methionine	0.659007	0.748623
3-hexanone	20.6344	2.99666	Aspartate	0.226209	0.359027
3-Methyl Indole	31.1836	8.95719	Trimethylamine	0.0328333	0.037177
3-Methyl-2-butanone	6.13129	5.74796	2-Oxoglutarate	0.260803	0.699539
3-Methyl-3-buten-1-ol	0	0.655744	Malonate	0.285449	0.645413
4,6-dimethyl-2-Heptanone	11.8979	0	U5	0.300772	0.646135
4-Methyl-2-hexanone	1.45189	0	Choline	0.0250393	0.0444726
5-Methyl-2-heptanone	0.680483	0.425003	Taurine	0.472133	1.63446
6-Methyl-2-heptanone	0	0.841037	Methanol	5.25011	7.73317
6-Methyl-3,5-heptadiene-2-one	17.9418	0	Glycine	2.14605	2.65862
6-Methyl-5-hepten-2-one	31.7906	72.6421	b-Arabinose	0.3193	0.504848
Acetoin/3-idrossi.2 butanone	39.6237	17.4534	b-Galactose	0.393258	0.526233
Acetone	72.4359	0	b-Xylose	0.471577	0.675993
Anethole	8.3704	0	b-Glucose	1.14199	2.15371
Benzaldehyde	316.528	66.5367	U6	0.296949	0.638471
Benzeneacetaldehyde	37.5358	11.1198	Uracil	0.631123	1.13345
Butanal, 3-methyl-	0	32.2474	Orotate	0.0148568	0.0807725
Butyric acid	0	34.5232	U7	0.0658711	0.486016
Caryophyllene	0	6.49476	Fumarate	0.014247	0.0288326
cis-2,6-Dimethyl-2,6-octadiene	4.78801	0.631136	Tyr	0.488131	0.820825
Cyclohexene, 1,6,6-trimethyl-	47.72	16.727	phenylalanine	0.994216	1.52612
Dimethyl disulfide	72.5902	47.9201	U8	0.168763	0.487849
Dodecane	11.2671	3.45663	Formiate	0.0761038	0.140052
Eicosane	0.792405	0	Nicotinate	0.03285	0.0770303
Ethanol	93.4105	1.95943
Furfural	32.4156	3.21651
g-Terpinene	0	0.272427
heptanal	0	0.457313
Heptane, 3,4-dimethyl-	1.39416	6.43151
Hexadecane	0	0.195108
Hexanal, 5-methyl-	0.760694	0.946983
Indole	178.626	102.28
Methoxyacetic acid, 3-tridecyl ester	17.5713	0.24218
Methyl Isobutyl Ketone	106.351	69.5937
n-Hexylmethylamine	9.18259	0
p-Cresol	2001.94	535.74
p-Cymene	0	28.3016
Pentanal	1.08735	0.760781
Pentanoic acid	0	25.8396
Phenol	111.067	49.8429
Pyridine	0	3.03843
Tetradecane	3.94735	1.20874
Tridecane	10.9079	0
Undecane	4.05218	5.31099
